# Supplementary material for: Variation in the Acceptability of Cereal Grasses by Rhopalosiphum padi (L.) (Hemiptera: Sternorrhyncha: Aphididae) from Different Geographical Areas in Russia
Source: Insects. 2026 Jun 5;17(6):593. doi: 10.3390/insects17060593 (PMC13299546; doi:10.3390/insects17060593)
Supplement: Supplementary file 1 [file insects-17-00593-s001.zip]

Archive with 1 entries (1 files):
- suppl-4284598-1.xlsx
