# Supplementary material for: Variation in the Acceptability of Cereal Grasses by Rhopalosiphum padi (L.) (Hemiptera: Sternorrhyncha: Aphididae) from Different Geographical Areas in Russia
Source: Insects. 2026 Jun 5;17(6):593. doi: 10.3390/insects17060593 (PMC13299546; doi:10.3390/insects17060593)
Supplement: Supplementary file 1 [file insects-17-00593-s001.zip › suppl-4284598-1.xlsx]

## Sheet: Sheet1
Supplementary material for the article: Elena S. Gandrabur , Alla B. Vereshchagina , Andrei N. Frolov and Natalia S. Klimenko Variation in the acceptability of cereal grasses by Rhopalosiphum padi (L.) (Hemiptera: Sternorrhyncha: Aphididae) from different geographical areas in Russia
Table S1 The characteristics of plant species related to their favorability for reproduction and winged offspring in Rhopalosiphum padi clones from the Krasnodar Region and two districts of the Leningrad Region
Species / cultivar	Clones of R. padi from the Krasnodar Region		Clones of R. padi from the Priozersk district			Clones of R. padi from the Luga district			Clones of R. padi from the Krasnodar Region				Clones of R. padi from the Priozersk district				Clones of R. padi from the Luga district
	P14 indicator	Clone	P14 indicator	Clone		P14 indicator	Clone		Winging in the offspring, % (особи)	Winging in the offspring, specimens		Clone	Winging in the offspring,% (особи)	Winging in the offspring, specimens		Clone	Winging in the offspring, % (особи)	Winging in the offspring, specimens		Clone
										alatae	alatoid larvae			alatae	alatoid larvae			alatae	alatoid larvae
Zea mays L./Voronezhskiy 158	331	Bolshoy Utrish	95	2P		239	4L		15.4	15	36	Bolshoy Utrish	4.2	0	4	2P	6.3	4	11	4L
	230	Ashe near Sochi	141	8P		410	5L		3.5	0	8	Ashe near Sochi	22	12	19	8P	8	5	28	5L
	166	Kabardinka	190	9P		292	15L		1.8	0	3	Kabardinka	7.9	3	12	9P	0.3	0	1	15L
	225	Kropotkin	117	13P		361	21L		9.8	10	12	Kropotkin	23.1	6	21	13P	5.5	3	17	21L
	291	Kislyakovskoye	129	15P		164	22L		6.2	9	9	Kislyakovskoye	17.1	3	19	15P	0	0	0	22L
	254	Botanica	317	19P		215	23L		14.6	5	32	Botanica	8.5	20	7	19P	7.4	0	16	23L
	270	Sukko	184	20P		241	25L		7.4	2	18	Sukko	2.7	0	5	20P	10.4	6	19	25L
Hordeum murinum subsp. leporinum (Link) Arcang	320	Bolshoy Utrish	153	2P		144	4L		5.6	4	14	Bolshoy Utrish	24.8	9	29	2P	3.5	1	4	4L
	264	Ashe near Sochi	170	8P		112	5L		3.8	2	8	Ashe near Sochi	4.7	0	8	8P	9.8	0	11	5L
	345	Kabardinka	230	9P		178	15L		2.9	3	7	Kabardinka	17.8	12	29	9P	4.5	0	8	15L
	192	Kropotkin	211	13P		93	21L		0.5	1	0	Kropotkin	25.6	6	48	13P	0	0	0	21L
	210	Kislyakovskoye	127	15P		125	22L		0	0	0	Kislyakovskoye	13.4	0	17	15P	12.8	2	14	22L
	136	Botanica	108	19P		159	23L		1.5	0	2	Botanica	20.4	3	19	19P	13.8	4	18	23L
	224	Sukko	186	20P		215	25L		4.5	3	7	Sukko	13.4	6	19	20P	5.6	5	7	25L
Thinopyrum elongatum (Host) D.R.Dewey	113	Bolshoy Utrish	50	2P		98	4L		3.5	0	4	Bolshoy Utrish	24	4	8	2P	1	1	0	4L
	95	Ashe near Sochi	92	8P		57	5L		0	0	0	Ashe near Sochi	19.6	7	11	8P	5.3	0	3	5L
	89	Kabardinka	44	9P		41	15L		0	0	0	Kabardinka	4.5	0	2	9P	0	0	0	15L
	149	Kropotkin	57	13P		53	21L		2	0	3	Kropotkin	10.5	2	4	13P	13.2	1	6	21L
	106	Kislyakovskoye	167	15P		61	22L		2.8	0	3	Kislyakovskoye	5.4	2	7	15P	4.9	0	3	22L
	76	Botanica	77	19P		79	23L		1.3	0	1	Botanica	6.5	0	5	19P	11.4	2	7	23L
	104	Sukko	85	20P		87	25L		4.8	0	5	Sukko	15.3	3	10	20P	8	3	4	25L
Thinopyrum intermedium (Host) Barkworth & D.R.Dewey	183	Bolshoy Utrish	93	2P		113	4L		5.5	2	8	Bolshoy Utrish	4.3	0	4	2P	3.5	1	3	4L
	112	Ashe near Sochi	125	8P		77	5L		3.6	0	4	Ashe near Sochi	9.6	3	9	8P	2.6	0	2	5L
	36	Kabardinka	119	9P		91	15L		13.9	0	5	Kabardinka	12.6	4	11	9P	0	0	0	15L
	153	Kropotkin	81	13P		76	21L		5.2	0	8	Kropotkin	6.2	0	5	13P	5.3	2	2	21L
	291	Kislyakovskoye	109	15P		127	22L		32.3	15	79	Kislyakovskoye	6.4	1	6	15P	4.7	0	6	22L
	97	Botanica	96	19P		88	23L		4.1	0	4	Botanica	2.1	0	2	19P	5.7	3	2	23L
	146	Sukko	72	20P		61	25L		10.3	0	15	Sukko	0	0	0	20P	8.2	0	5	25L
Cynodon dactylon (L.) Pers	104	Bolshoy Utrish	80	2P		45	4L		3.8	0	4	Bolshoy Utrish	5	0	4	2P	4.4	2	0	4L
	120	Ashe near Sochi	67	8P		25	5L		21.7	9	17	Ashe near Sochi	4.5	0	3	8P	20	3	2	5L
	170	Kabardinka	120	9P		107	15L		21.8	6	31	Kabardinka	2.5	0	3	9P	12.1	5	8	15L
	181	Kropotkin	71	13P		67	21L		21	12	26	Kropotkin	2.8	0	2	13P	6	1	3	21L
	85	Kislyakovskoye	91	15P		39	22L		12.9	2	9	Kislyakovskoye	0	0	0	15P	2.6	0	1	22L
	123	Botanica	56	19P		52	23L		7.3	3	6	Botanica	3.6	0	2	19P	5.8	1	2	23L
	127	Sukko	44	20P		31	25L		18.1	11	12	Sukko	25	3	8	20P	16.1	0	5	25L
Agropyron cristatum (L.) Gaertin.	159	Bolshoy Utrish	70	2P		105	4L		7.5	3	9	Bolshoy Utrish	10	0	7	2P	11.4	2	10	4L
	70	Ashe near Sochi	85	8P		26	5L		32.9	15	8	Ashe near Sochi	0	0	0	8P	3.8	1	0	5L
	141	Kabardinka	49	9P		42	15L		53.2	26	49	Kabardinka	2	0	1	9P	31	2	11	15L
	135	Kropotkin	100	13P		87	21L		10.4	5	9	Kropotkin	2	2	0	13P	5.7	1	4	21L
	191	Kislyakovskoye	130	15P		53	22L		14.1	15	12	Kislyakovskoye	9.2	2	10	15P	15.1	2	6	22L
	93	Botanica	92	19P		134	23L		12.9	3	9	Botanica	3.3	2	1	19P	8.2	4	7	23L
	154	Sukko	88	20P		67	25L		0.7	0	1	Sukko	0	0	0	20P	10.4	3	4	25L
Bromus benekenii (Lange) Trimen	157	Bolshoy Utrish	167	2P		32	4L		15.9	11	14	Bolshoy Utrish	9.6	10	6	2P	9.4	0	3	4L
	144	Ashe near Sochi	20	8P		41	5L		6.9	1	9	Ashe near Sochi	30	2	4	8P	4.9	0	2	5L
	190	Kabardinka	89	9P		28	15L		5.8	0	11	Kabardinka	16.9	5	10	9P	0	0	0	15L
	169	Kropotkin	124	13P		55	21L		12.4	7	14	Kropotkin	7.3	7	2	13P	14.5	1	7	21L
	219	Kislyakovskoye	76	15P		64	22L		14.2	13	18	Kislyakovskoye	10.5	0	8	15P	17.2	0	11	22L
	97	Botanica	97	19P		39	23L		6.2	0	6	Botanica	11.3	2	9	19P	10.3	1	3	23L
	110	Sukko	93	20P		48	25L		7.3	0	8	Sukko	16.1	5	10	20P	8.3	0	4	25L
Aegilops cylíndrica Host.	180	Bolshoy Utrish	57	2P		35	4L		12.8	7	16	Bolshoy Utrish	19.3	1	10	2P	31.4	4	7	4L
	197	Ashe near Sochi	24	8P		59	5L		10.7	3	18	Ashe near Sochi	4.2	1	0	8P	15.3	2	7	5L
	211	Kabardinka	93	9P		44	15L		7.6	7	9	Kabardinka	7.5	5	2	9P	27.3	3	9	15L
	189	Kropotkin	35	13P		27	21L		10.1	8	11	Kropotkin	20	4	3	13P	18.5	0	5	21L
	175	Kislyakovskoye	87	15P		64	22L		6.3	0	11	Kislyakovskoye	9.2	5	3	15P	20.3	4	9	22L
	150	Botanica	62	19P		43	23L		22.7	11	23	Botanica	21	4	9	19P	16.3	0	7	23L
	184	Sukko	59	20P		50	25L		14.1	5	21	Sukko	16.9	3	7	20P	14	0	7	25L
Avena fatua L.	194	Bolshoy Utrish	62	2P		127	4L		2.6	0	5	Bolshoy Utrish	9.7	3	3	2P	4.7	2	4	4L
	63	Ashe near Sochi	60	8P		155	5L		9.5	0	6	Ashe near Sochi	1.7	1	0	8P	13.5	9	12	5L
	148	Kabardinka	120	9P		84	15L		10.1	0	15	Kabardinka	8.3	2	8	9P	10.7	2	7	15L
	261	Kropotkin	155	13P		76	21L		5.7	2	13	Kropotkin	9	3	11	13P	0	0	0	21L
	99	Kislyakovskoye	375	15P		168	22L		9.1	0	9	Kislyakovskoye	10.1	16	22	15P	1.8	0	3	22L
	129	Botanica	227	19P		216	23L		2.3	0	3	Botanica	2.2	0	5	19P	3.7	0	8	23L
	117	Sukko	187	20P		181	25L		1.7	0	2	Sukko	12.3	8	15	20P	6.1	3	8	25L
Setaria viridis (L.)	105	Bolshoy Utrish	53	2P		23	4L		13.3	6	8	Bolshoy Utrish	7.5	4	0	2P	39.1	0	9	4L
	69	Ashe near Sochi	46	8P		37	5L		29	15	5	Ashe near Sochi	26.1	8	4	8P	35.1	2	11	5L
	112	Kabardinka	31	9P		110	15L		15.2	4	13	Kabardinka	6.5	0	2	9P	7.3	2	6	15L
	81	Kropotkin	28	13P		94	21L		23.5	4	15	Kropotkin	17.9	1	4	13P	10.6	5	5	21L
	97	Kislyakovskoye	60	15P		57	22L		21.6	10	11	Kislyakovskoye	26.7	5	11	15P	22.8	4	9	22L
	101	Botanica	36	19P		89	23L		14.9	9	6	Botanica	30.6	2	9	19P	19.1	5	12	23L
	51	Sukko	51	20P		32	25L		13.7	0	7	Sukko	37.3	3	16	20P	28.1	2	7	25L
Panicum miliaceum L.	29	Bolshoy Utrish	10	2P		11	4L		10.3	0	3	Bolshoy Utrish	40	0	4	2P	18.2	0	2	4L
	4	Ashe near Sochi	17	8P		13	5L		0	0	0	Ashe near Sochi	29.4	2	3	8P	23.1	0	3	5L
	4	Kabardinka	20	9P		15	15L		25	0	1	Kabardinka	55	4	7	9P	33.3	1	4	15L
	5	Kropotkin	11	13P		8	21L		40	0	2	Kropotkin	45.5	1	4	13P	12.5	0	1	21L
	9	Kislyakovskoye	7	15P		7	22L		22.2	0	2	Kislyakovskoye	42.9	0	3	15P	0	0	0	22L
	19	Botanica	9	19P		19	23L		15.8	0	3	Botanica	55.6	2	3	19P	10.5	0	2	23L
	31	Sukko	21	20P		10	25L		6.5	0	2	Sukko	71.4	4	11	20P	20	0	2	25L
Leymus arenarius (L.) Hochst.	19	Bolshoy Utrish	76	2P		14	4L		10.5	0	2	Bolshoy Utrish	13.2	2	8	2P	21.4	0	3	4L
	17	Ashe near Sochi	50	8P		69	5L		11.8	0	2	Ashe near Sochi	18	1	8	8P	23.2	2	14	5L
	33	Kabardinka	73	9P		19	15L		12.1	1	3	Kabardinka	15.1	3	8	9P	26.3	0	5	15L
	21	Kropotkin	47	13P		27	21L		28.6	2	4	Kropotkin	4.3	0	2	13P	33.3	0	9	21L
	20	Kislyakovskoye	61	15P		24	22L		15	0	3	Kislyakovskoye	11.5	1	6	15P	29.2	1	6	22L
	15	Botanica	44	19P		38	23L		13.3	0	2	Botanica	13.6	2	4	19P	15.8	3	3	23L
	18	Sukko	29	20P		40	25L		16.7	0	3	Sukko	13.8	0	4	20P	12.5	1	4	25L
Alopecurus geniculatus L.	170	Bolshoy Utrish	203	2P		213	4L		10.6	7	11	Bolshoy Utrish	18.7	7	31	2P	9.4	4	16	4L
	129	Ashe near Sochi	179	8P		93	5L		24	11	20	Ashe near Sochi	8.4	4	11	8P	7.5	4	3	5L
	120	Kabardinka	95	9P		103	15L		11.7	5	9	Kabardinka	13.7	3	10	9P	5.8	0	6	15L
	197	Kropotkin	135	13P		239	21L		12.2	11	13	Kropotkin	15.6	9	12	13P	5	3	9	21L
	83	Kislyakovskoye	143	15P		296	22L		31.3	11	15	Kislyakovskoye	16.8	5	19	15P	0.7	2	0	22L
	177	Botanica	156	19P		116	23L		16.9	11	19	Botanica	14.7	6	17	19P	2.6	0	3	23L
	103	Sukko	181	20P		134	25L		14.6	0	15	Sukko	17.1	11	20	20P	8.2	3	8	25L
Dactylis glomerata L.	245	Bolshoy Utrish	172	2P		130	4L		13.5	6	27	Bolshoy Utrish	4.7	1	7	2P	3.1	0	4	4L
	123	Ashe near Sochi	107	8P		126	5L		8.1	2	8	Ashe near Sochi	2.8	0	3	8P	2.4	3	0	5L
	166	Kabardinka	169	9P		152	15L		18.7	9	22	Kabardinka	11.8	3	17	9P	6.6	2	8	15L
	150	Kropotkin	123	13P		91	21L		12.7	8	11	Kropotkin	22.8	12	16	13P	5.5	0	5	21L
	112	Kislyakovskoye	221	15P		186	22L		20.5	3	20	Kislyakovskoye	14.9	11	22	15P	3.2	0	6	22L
	91	Botanica	193	19P		77	23L		5.5	0	5	Botanica	8.8	4	13	19P	2.6	0	2	23L
	84	Sukko	215	20P		113	25L		23.8	11	9	Sukko	13.5	8	21	20P	14.2	4	12	25L
Phleum pratense L.	286	Bolshoy Utrish	118	2P		125	4L		12.9	12	25	Bolshoy Utrish	1.7	0	2	2P	8	1	9	4L
	181	Ashe near Sochi	134	8P		134	5L		0.6	0	1	Ashe near Sochi	1.5	0	2	8P	2.2	0	3	5L
	102	Kabardinka	147	9P		161	15L		5.9	0	6	Kabardinka	6.1	1	8	9P	9.3	3	12	15L
	171	Kropotkin	163	13P		120	21L		34.5	21	38	Kropotkin	4.3	0	7	13P	1.7	0	2	21L
	278	Kislyakovskoye	175	15P		143	22L		3.6	1	9	Kislyakovskoye	4.6	1	7	15P	6.3	4	5	22L
	150	Botanica	210	19P		190	23L		12	4	14	Botanica	6.2	4	9	19P	13.2	4	21	23L
	113	Sukko	235	20P		216	25L		10.6	1	11	Sukko	3.8	2	7	20P	6.5	3	11	25L
Festuca rubra L	291	Bolshoy Utrish	74	2P		64	4L		3.4	0	10	Bolshoy Utrish	9.5	0	7	2P	14.1	2	7	4L
	140	Ashe near Sochi	93	8P		81	5L		11.4	5	11	Ashe near Sochi	7.5	1	6	8P	8.6	1	6	5L
	75	Kabardinka	69	9P		177	15L		9.3	4	3	Kabardinka	14.5	0	10	9P	2.3	0	4	15L
	47	Kropotkin	54	13P		130	21L		6.4	1	2	Kropotkin	5.6	0	3	13P	4.6	1	5	21L
	81	Kislyakovskoye	80	15P		98	22L		9.9	2	6	Kislyakovskoye	6.3	1	4	15P	15.3	4	11	22L
	127	Botanica	119	19P		55	23L		4.7	0	6	Botanica	11.8	2	12	19P	3.6	0	2	23L
	102	Sukko	108	20P		114	25L		14.7	2	13	Sukko	8.3	0	9	20P	5.3	2	4	25L
Bromus secalinus L	231	Bolshoy Utrish	110	2P		149	4L		14.3	9	24	Bolshoy Utrish	8.2	3	6	2P	7.4	5	6	4L
	210	Ashe near Sochi	98	8P		172	5L		23.3	21	28	Ashe near Sochi	7.1	5	2	8P	15.1	6	20	5L
	310	Kabardinka	77	9P		91	15L		22.6	27	43	Kabardinka	18.2	3	11	9P	6.6	2	4	15L
	283	Kropotkin	126	13P		224	21L		5.7	9	7	Kropotkin	14.3	5	13	13P	10.7	3	21	21L
	349	Kislyakovskoye	139	15P		85	22L		28.1	29	69	Kislyakovskoye	5	2	5	15P	3.5	0	3	22L
	127	Botanica	89	19P		273	23L		19.7	9	16	Botanica	12.4	3	8	19P	10.6	5	24	23L
	162	Sukko	118	20P		162	25L		14.8	7	17	Sukko	16.9	6	14	20P	17.3	5	23	25L
Elymus repens (L.) Gould	117	Bolshoy Utrish	95	2P		54	4L		6	0	7	Bolshoy Utrish	3.2	0	3	2P	0	0	0	4L
	65	Ashe near Sochi	72	8P		116	5L		18.5	4	8	Ashe near Sochi	2.8	0	2	8P	1.7	0	2	5L
	95	Kabardinka	64	9P		66	15L		3.2	0	3	Kabardinka	1.6	0	1	9P	0	0	0	15L
	31	Kropotkin	46	13P		82	21L		32.3	1	9	Kropotkin	15.2	1	6	13P	2.4	0	2	21L
	68	Kislyakovskoye	38	15P		95	22L		10.3	2	5	Kislyakovskoye	15.8	2	4	15P	2.1	0	2	22L
	27	Botanica	52	19P		130	23L		22.2	2	4	Botanica	5.8	0	3	19P	2.3	1	2	23L
	76	Sukko	40	20P		103	25L		13.2	3	7	Sukko	22.5	4	5	20P	0	0	0	25L
Agrostis capillaris L.	29	Bolshoy Utrish	66	2P		31	4L		6.9	0	2	Bolshoy Utrish	0	0	0	2P	19.4	3	3	4L
	25	Ashe near Sochi	54	8P		18	5L		8	0	2	Ashe near Sochi	0	0	0	8P	11.1	0	2	5L
	32	Kabardinka	48	9P		9	15L		9.4	0	3	Kabardinka	8.3	0	4	9P	0	0	0	15L
	25	Kropotkin	60	13P		42	21L		8	0	2	Kropotkin	0	0	0	13P	16.7	1	6	21L
	18	Kislyakovskoye	14	15P		27	22L		0	0	0	Kislyakovskoye	7.1	0	1	15P	0	0	0	22L
	20	Botanica	23	19P		33	23L		5	0	1	Botanica	8.7	0	2	19P	12.1	0	4	23L
	10	Sukko	92	20P		52	25L		0	0	0	Sukko	18.5	4	13	20P	11.5	1	5	25L
Hordeum jubatum L.	147	Bolshoy Utrish	291	2P		210	4L		14.3	9	12	Bolshoy Utrish	4.1	2	10	2P	1.9	1	3	4L
	305	Ashe near Sochi	214	8P		156	5L		53.4	32	131	Ashe near Sochi	0	0	0	8P	12.8	4	16	5L
	163	Kabardinka	210	9P		128	15L		16.6	7	20	Kabardinka	0	0	0	9P	7	3	6	15L
	139	Kropotkin	190	13P		139	21L		7.9	3	8	Kropotkin	4.2	2	6	13P	3.6	2	3	21L
	297	Kislyakovskoye	300	15P		166	22L		8.8	5	21	Kislyakovskoye	6.3	5	14	15P	0.6	0	1	22L
	110	Botanica	226	19P		170	23L		30	9	24	Botanica	4	2	7	19P	3.5	2	4	23L
	199	Sukko	240	20P		150	25L		18.1	8	28	Sukko	0	0	0	20P	4.0	1	5	25L
Lolium multiflorum Lam.	175	Bolshoy Utrish	230	2P		126	4L		1.1	0	2	Bolshoy Utrish	18.3	11	31	2P	4.8	1	5	4L
	286	Ashe near Sochi	402	8P		193	5L		3.8	3	8	Ashe near Sochi	7.7	5	26	8P	5.7	3	8	5L
	130	Kabardinka	188	9P		300	15L		16.9	7	15	Kabardinka	15.4	4	25	9P	6.3	7	12	15L
	154	Kropotkin	240	13P		231	21L		9.7	3	12	Kropotkin	17.9	17	26	13P	7.8	9	9	21L
	125	Kislyakovskoye	256	15P		247	22L		0.8	0	1	Kislyakovskoye	10.5	10	17	15P	8.5	4	17	22L
	144	Botanica	274	19P		285	23L		8.3	9	3	Botanica	20.1	4	51	19P	5.3	3	12	23L
	160	Sukko	190	20P		152	25L		4.4	2	5	Sukko	30	17	40	20P	3.3	0	5	25L
Lolium perenne L.	112	Bolshoy Utrish	141	2P		72	4L		9.8	4	7	Bolshoy Utrish	3.5	0	5	2P	6.9	1	4	4L
	97	Ashe near Sochi	98	8P		94	5L		13.4	3	10	Ashe near Sochi	2	0	2	8P	14.9	3	11	5L
	212	Kabardinka	36	9P		122	15L		1.4	0	3	Kabardinka	2.8	0	1	9P	16.4	4	16	15L
	165	Kropotkin	103	13P		102	21L		3.6	2	4	Kropotkin	3.9	0	4	13P	13.7	5	9	21L
	95	Kislyakovskoye	89	15P		86	22L		14.7	3	11	Kislyakovskoye	0	0	0	15P	8.1	1	6	22L
	150	Botanica	41	19P		113	23L		7.3	1	10	Botanica	4.9	2	0	19P	15.9	5	13	23L
	141	Sukko	129	20P		90	25L		7.8	2	9	Sukko	6.2	3	5	20P	14.4	2	11	25L
Bromus erectus Huds.	154	Bolshoy Utrish	20	2P		22	4L		2.6	0	4	Bolshoy Utrish	0	0	0	2P	27.3	2	4	4L
	63	Ashe near Sochi	84	8P		39	5L		7.9	4	1	Ashe near Sochi	2.4	0	2	8P	12.8	1	4	5L
	136	Kabardinka	40	9P		48	15L		8.1	6	5	Kabardinka	2.5	1	0	9P	14.6	0	7	15L
	60	Kropotkin	139	13P		70	21L		10	2	4	Kropotkin	9.4	1	12	13P	8.6	0	6	21L
	49	Kislyakovskoye	79	15P		110	22L		16.3	2	6	Kislyakovskoye	5.1	0	4	15P	7.3	5	3	22L
	75	Botanica	91	19P		61	23L		6.7	0	5	Botanica	4.4	0	4	19P	8.2	0	5	23L
	50	Sukko	122	20P		68	25L		12	1	5	Sukko	6.6	2	6	20P	13.2	0	9	25L
Poa trivialis L.	286	Bolshoy Utrish	317	2P		219	4L		1.7	0	5	Bolshoy Utrish	4.1	1	12	2P	2.3	2	3	4L
	177	Ashe near Sochi	327	8P		308	5L		10.2	2	16	Ashe near Sochi	6.4	6	15	8P	11.7	9	27	5L
	310	Kabardinka	280	9P		248	15L		3.9	2	10	Kabardinka	3.9	0	11	9P	8.5	5	16	15L
	196	Kropotkin	299	13P		291	21L		4.1	0	8	Kropotkin	0	0	0	13P	12.4	11	25	21L
	225	Kislyakovskoye	319	15P		169	22L		0.9	0	2	Kislyakovskoye	2.8	0	9	15P	14.2	7	17	22L
	169	Botanica	248	19P		310	23L		3	0	5	Botanica	3.2	0	8	19P	6.5	10	10	23L
	145	Sukko	335	20P		264	25L		3.4	0	5	Sukko	5.4	4	14	20P	7.2	5	14	25L
Triticum aestivum L./ . cv.Leningradskaya 6	337	Bolshoy Utrish	117	2P		273	4L		4.5	4	11	Bolshoy Utrish	10.3	3	9	2P	2.2	2	4	4L
	300	Ashe near Sochi	215	8P		231	5L		20.3	22	39	Ashe near Sochi	6	7	6	8P	0.9	2	0	5L
	145	Kabardinka	256	9P		294	15L		17.2	8	17	Kabardinka	9	4	19	9P	2	1	5	15L
	293	Kropotkin	296	13P		309	21L		14	18	23	Kropotkin	14.2	3	39	13P	3.2	3	7	21L
	246	Kislyakovskoye	216	15P		106	22L		2.4	0	6	Kislyakovskoye	7.4	1	15	15P	0	0	0	22L
	200	Botanica	338	19P		128	23L		27	15	39	Botanica	5.6	2	17	19P	0.8	1	0	23L
	187	Sukko	326	20P		158	25L		19.2	7	29	Sukko	2.1	1	6	20P	4.4	1	6	25L

## Sheet: Sheet2
Table S2 Number of offspring (P14) of apterae Rhopalosiphum padi from clones when feeding on wild grasses utilize the C4 photosynthetic pathway						Table S3 Number of offspring (P14) of apterae Rhopalosiphum padi from clones when feeding on wild grasses utilize the C3 photosynthetic pathway
Species	Clones from the Leningrad Regions		Clones from the Krasnodar region			Species	Clones from the Leningrad Regions		Clones from the Krasnodar Region
	Priozersk district	Luga district					Priozersk district	Luga district
Setaria viridis (L.)	43.6	63.1	88			Elymus repens (L.) Gould	58.1	92.3	68.4
Cynodon dactylon (L.) Pers	75.6	52.3	130			Thinopyrum elongatum (Host) D.R.Dewey	81.7	68	104.6
Panicum miliaceum L.	13.6	11.9	14.4			Thinopyrum intermedium (Host) Barkworth & D.R.Dewey	99.3	90.4	145.4
						Agropyron cristatum (L.) Gaertin.	87.7	73.4	134.7
						Bromus secalinus L.	108.1	165.1	239
						Bromus benekenii (Lange) Trimen	95.1	42.9	155.1
						Aegilops cylíndrica Host.	59.6	46	183.7
						Avena fatua L.	169.4	143.9	144.4
						Agrostis capillaris L.	51	30.3	22.9
						Hordeum jubatum L.	238.7	159.9	194.3
						Lolium multiflorum Lam.	254.3	219.1	167.7
						Lolium perenne L.	91	97	138.9
						Bromus erectus Huds.	82.1	59.7	83.9
						Poa trivialis L.	303.6	258.4	215.4
						Leymus arenarius (L.) Hochst.	54.3	33	20.4
						Alopecurus geniculatus L.	156	170.6	139.9
						Dactylis glomerata L.	171.4	125	138.7
						Phleum pratense L.	168.9	155.6	183
						Festuca rubra L.	82.3	102.7	123.3

## Sheet: Sheet3
Table S4 Collection points for aphids and plant species in Leningrad Region						Table S5 Collection points for aphids and plant species in Krasnodar Region
Clon R. padi	Plant species	Point	Point coordinates (GPS)			Poimt	Plant species	Point coordinates (GPS)
		Luga district				Kislyakovskoye	-	46.446164, 39.718543
4L	Prunus padus *)	Zarechye	58.517664, 30.027120			Kropotkin	Aegilops cylíndrica	45.428809, 40.547750
5L		Golubkovo	58.554462, 29.966341			Botanica	Hordeum murinum subsp. leporinum	45.216012, 40.794949
15L		Golubkovo	58.550848, 29.977747			Kabardinka	-	44.641675, 37.965470
21L		Tolmachevo	58.857195, 29.882309			Bolshoy Utrish	Cynodon dactylon	44.758944, 37.385555
22L		Tolmachevo	58.842373, 29.902284			Sukko	-	44.790045, 37.475130
23L		Skreblovo	58.597436, 29.890030			Ashe near Sochi	Bromus benekenii	43.958836, 39.261489
25L		Skreblovo	58.616760, 29.869185
		Priozersk district
2P		Priozersk	61.034803, 30.110707
8P		Traktornoe	60.855161, 30.140280
9P		Traktornoe	60.860127, 30.132806
13P		Zaostrovye,	60.852257, 30.415644
19P		Zaostrovye,	60.861871, 30.399323
15P	Leymus arenarius	Vladimirskaya Bay	60.832512, 30.472227
20P	Prunus padus *)	Vladimirskaya Bay	60.827093, 30.478967
		Saint Petersburg — Pushkin districct
	Setaria viridis	Pushkin	59.735754, 30.42952
	Agrostis capillaris
	Poa trivialis
	Zea mays, cv. Voronezhskiy 158
	*) Used only for aphid collestion
